# Supplementary material for: Potent and Broad-Spectrum Bactericidal Activity of a Nanotechnologically Manipulated Novel Pyrazole
Source: Biomedicines. 2022 Apr 15;10(4):907. doi: 10.3390/biomedicines10040907 (PMC9029483; doi:10.3390/biomedicines10040907)
Supplement: Supplementary file 1 [file biomedicines-10-00907-s001.zip]

Archive with 1 entries (1 files):
- biomedicines-1673277-supplementary.pdf
